# Supplementary material for: Allium pallasii and A. caricifolium—Surprisingly Diverse Old Steppe Species, Showing a Clear Geographical Barrier in the Area of Lake Zaysan
Source: Plants (Basel). 2022 May 30;11(11):1465. doi: 10.3390/plants11111465 (PMC9182953; doi:10.3390/plants11111465)
Supplement: Supplementary file 1 [file plants-11-01465-s001.zip]

Archive with 1 entries (1 files):
- plants-1664682-supplementary.pdf
